# Supplementary material for: Replication fork stalling in late S-phase elicits nascent strand degradation by DNA mismatch repair
Source: Nucleic Acids Res. 2024 Aug 24;52(18):10999–1013. doi: 10.1093/nar/gkae721 (PMC11472054; doi:10.1093/nar/gkae721)
Supplement: gkae721_Supplemental_Files [file gkae721_supplemental_files.zip]

Archive with 3 entries (3 files):
- Supplementary_material.pdf
- Table S1 legends.docx
- Table S1.xlsx
