# Supplementary material for: Replication fork stalling in late S-phase elicits nascent strand degradation by DNA mismatch repair
Source: Nucleic Acids Res. 2024 Aug 24;52(18):10999–1013. doi: 10.1093/nar/gkae721 (PMC11472054; doi:10.1093/nar/gkae721)
Supplement: gkae721_Supplemental_Files [file gkae721_supplemental_files.zip › Table S1.xlsx]

## Sheet: Sheet1
Table S1.
		EdU Morphology (%)
Figure #	Experimental Condition	A	B	C
1B	ASYNC	75.26	22.16	2.58
	18hr	87.69	11.54	0.77
	20hr	83.19	15.97	0.84
	22hr	74.73	21.98	3.3
	24hr	57.49	41.3	1.21
	26hr	35.38	58.97	5.64
	28hr	21.82	69.09	9.09
	30hr	23.58	71.7	4.72
	32hr	25	50	25
1C	ASYNC	83.85	14.23	1.92
	18hr	93.36	5.35	1.28
	32hr	32.83	53.28	13.89
1D	18hr	92.11	7.89	0
	32hr	25.93	63.89	10.19
2A-B	ASYNC UT	83.6066	13.1148	3.27869
	ASYNC 4mM HU	89.4366	8.4507	2.11268
	18hr UT	88.9831	11.0169	0
	18hr 4mM HU	91.9118	8.08824	0
	32hr UT	26.4151	57.2327	16.3522
	32hr 4mM HU	29.1262	58.7379	12.1359
2D	siNT ASYNC 4mM HU	51.96	36.56	11.48
	siNT 18hr 4mM HU	78.85	19.23	1.92
	siNT 32hr 4mM HU	36.63	52.38	10.99
	siSMARCAL1 ASYNC 4mM HU	62.77	30.3	6.93
	siSMARCAL1 18hr 4mM HU	67.24	28.16	4.6
	siSMARCAL1 32hr 4mM HU	37.88	56.06	6.06
2E	ASYNC	69.57	24.18	6.25
	18hr	83.84	15.28	0.87
	32hr	33.65	57.98	8.37
2F	ASYNC	83.16	15.79	1.05
	18hr	88.3	11.7	0
	32hr	31.81	61.89	6.03
S2C	siHLTF ASYNC	59.6	29.8	10.6
	siHLTF 18hr	66.92	28.46	4.62
	siHLTF 32hr	37.74	56.6	5.66
	siZRANB3 ASYNC	55.94	32.87	11.19
	siZRANB3 18hr	62.35	28.34	9.31
	siZRANB3 32hr	28.21	69.23	2.56
S2D	ASYNC	70.37	22.22	7.41
	18hr	89.8	9.76	0.44
	32hr	32.58	58.43	8.99
S2E	siNT ASYNC	81.08	17.57	1.35
	siNT 18hr	87.93	11.49	0.57
	siNT 32hr HU	42.29	48.76	8.96
	siMRE11 ASYNC HU	77.57	19.63	2.8
	siMRE11 18hr HU	85.71	13.78	0.51
	siMRE11 32hr HU	35.29	44.39	20.32
	siDNA2 ASYNC	62.96	18.52	18.52
	siDNA2 18hr	75	25	0
	siDNA2 32hr	42.72	52.58	4.69
3B	ASYNC	64.9	28.85	6.25
	18hr	89.19	10.81	0
	32hr	22.12	59.29	18.58
3C	DMSO ASYNC	54.11	29.41	16.47
	DMSO 18hr	90.91	7.44	1.65
	DMSO 32hr	9.4	51.28	39.32
	TSA ASYNC	78.92	17.47	3.61
	TSA 18hr	81.4	12.79	5.81
	TSA 32hr	26.55	55.75	17.7
3D	ASYNC	59.62	38.85	1.54
	18hr	85	5	0
	32hr	16.42	65.67	17.91
3G	MOCK ASYNC	72.93	22.1	4.97
	CMV-hRAD51 ASYNC	74.55	20	5.45
	MOCK 18hr	91.31	6.52	2.17
	CMV-hRAD51 18hr	82.14	17.86	0
	MOCK 32hr	28.81	65.25	5.93
	CMV-hRAD51 32hr	24.14	58.62	17.24
S3A	UT	72.92	22.92	4.17
	HU	80.8	19.2	0
	HU+Sucrose	68.24	25.68	6.08
S3E	ASYNC	80.77	17.31	1.92
	18hr	90.91	9.09	0
	32hr	33.75	55	11.25
S3I	ASYNC	75.26	22.22	1.85
	18hr	90.85	8.45	0.7
	32hr	20.73	46.34	32.93
4A	siNT ASYNC	76.29	18.56	5.15
	siNT 18hr	93.48	6.52	0
	siNT 32hr	30.48	59.05	10.48
	siMSH2 ASYNC	87.93	10.34	1.72
	siMSH2 18hr	97.22	2.78	0
	siMSH2 32hr	34.98	59.11	5.91
4B	ASYNC	66.15	24.62	9.23
	8hr	85.71	14.29	0
	16hr	44.67	53.7	1.34
S4A	ASYNC	66.5354	26.378	7.08661
	8hr	74.4565	21.7391	3.80435
	16hr	32.1678	63.6364	4.1958
S4G	siNT ASYNC	72.51	22.75	4.74
	siNT 18hr	79.86	18.71	1.44
	siNT 32hr HU	42.58	52.34	5.08
	siEXO1 ASYNC HU	61.24	35.27	3.49
	siEXO1 18hr HU	68.94	27.99	3.07
	siEXO1 32hr HU	34.93	57.21	7.86
